# Supplementary material for: Engineered Type Six Secretion Systems Deliver Active Exogenous Effectors and Cre Recombinase
Source: mBio. 2021 Jul 20;12(4):e01115-21. doi: 10.1128/mBio.01115-21 (PMC8406194; doi:10.1128/mBio.01115-21)
Supplement: TABLE S1 [file mbio.01115-21-st001.xlsx]

## Sheet: S1a. Strains
Supplementary Information Table 1a: Strains used in this study
Organism	Strain	Name used in this work	Genotype	Description	Reference/Source
V. cholerae	V52	Wild-type	ΔhlyA ΔhapA ΔrtxA	Parental 'RHH' V52 strain (ΔVCA0219, ΔVCA0865, ΔVC1451). Constitutively active T6SS. Serotype O37. Used as background for all V. cholerae strains.	Pukatzki et al. (2006)
		ΔtssM	ΔtssM	T6SS-negative mutant, deletion of tssM (VasK; VCA0120).	Pukatzki et al. (2006)
		4effC	TssB-mCherry, TseLD425A, VgrG3D842A, VasXΔ852-867, TseHH64A	Catalytic mutations in all anti-bacterial effectors (TseL, VgrG3, VasX, tseH; VC1418, VCA0123, VCA0020, VCA0285). Also T6SS sheath protein (TssB; VCA0107) fused to mCherry	Hersch et al. (2020)
		ΔvgrG1	ΔvgrG1	Deletion of vgrG1 (VC1416).	Liang et al. (2015)
		ΔtsiV1	ΔVC1417-VC1421	Deletion of the TseL immunity gene, tsiV1 (VC1419), and surrounding genes (VC1417 to VC1421).	Liang et al. (2015)
		ΔtsiV2	ΔVCA0019-VCA0021	Deletion of the VasX immunity gene, tsiV2 (VCA0021), and nearby genes (VCA0019 and VCA0020).	Dong lab collection
A. dhakensis	SSU	Wild-type		Parental SSU strain. Constitutively active T6SS. Used as background for all A. dhakensis strains.	Liang et al. (2015)
		ΔtssM	ΔtssM	T6SS-negative mutant, deletion of tssM (VasK; HMPREF1171_00943).	Liang et al. (2015)
		3effC	TsePE663A, TseCΔ14, TseIHFH1507-1509AAA	Catalytic mutations in all anti-bacterial effectors (TseP, TseC, TseI; HMPREF1171_00947, HMPREF1171_02402, HMPREF1171_00928).	Liang et al. (2021)
		TseI+	TsePE663A, TseCΔ14	Catalytic mutations in TseP and TseC, leaving TseI as only intact anti-bacterial effector	Liang et al. (2021)
		TseP+	TseCΔ14, TseIHFH1507-1509AAA	Catalytic mutations in TseC and TseI, leaving TseI as only intact anti-bacterial effector	Liang et al. (2021)
		TseC+	TsePE663A, TseIHFH1507-1509AAA	Catalytic mutations in TseP and TseI, leaving TseI as only intact anti-bacterial effector	Liang et al. (2021)
E. coli	MG1655	E. coli		K12 wild-type strain used as Cre recipient and background for Tn-Seq mutant libraries.	Lab of Dr. Herb Schellhorn
	WM6026	WM6026	lacIq, rrnB3, ΔlacZ4787, hsdR514, ΔaraBAD567, ΔrhaBAD568, rph-1, attλ::pAE12(ΔoriR6K-cat::Frt5), ΔendA::Frt, uidA(ΔMluI)::pir, attHK::pJK1006Δ(oriR6K-cat::Frt5; trfA::Frt)	Pir+ conjugation donor strain for delivery of transposon-bearing plasmids. Requires added DAP for survival.	Blodgett et al. (2007)
P. aeruginosa	PAO1	P. aeruginosa	ΔretS ΔtssB1 ΔtssB2 ΔtssB3	P. aeruginosa strain background used as prey for T6SS competition. Includes ΔtssB (ΔhsiB) mutations in all three T6SS to prevent T6SS activity and retaliation (ΔPA1657, ΔPA2365, ΔPA0083)	Burkinshaw et al. (2018)

## Sheet: S1b. Plasmids
Supplementary Information Table 1b: Plasmids used in this study
Vector	Insert / Name used in this work	Description	TD lab #	Reference/Source
pBAD33		Arabinose-inducible expression plasmid. p15A origin of replication, chloramphenicol resistant. C-terminal 3x V5 tag added.	236	Guzman et al. (1995)
	Cre only	Cre inserted into pBAD33 with C-terminal 3x V5 tag.	396	This work
	VgrG1685-Cre3V5	First 685 codons of V. cholerae VgrG1 (VC1416) fused to Cre and C-terminal 3x V5 tag.	440	This work
	VgrG1725-Cre3V5	First 725 codons of V. cholerae VgrG1 fused to Cre and C-terminal 3x V5 tag.	441	This work
	VgrG1725-nc	First 725 codons of V. cholerae VgrG1 fused to C-terminal 3x V5 tag.	394	This work
	VgrG3645-Cre3V5	First 645 codons of V. cholerae VgrG3 (VCA0123) fused to Cre and C-terminal 3x V5 tag.	442	This work
	VgrG3717-Cre3V5	First 717 codons of V. cholerae VgrG3 fused to Cre and C-terminal 3x V5 tag.	443	This work
	VgrG3717-nc	First 717 codons of V. cholerae VgrG3 fused to C-terminal 3x V5 tag.	395	This work
	PAAR2 wild-type	Full-length V. cholerae PAAR2 (VCA0284) fused to C-terminal 3x V5 tag.	736	This work
	PAAR2FL-Cre3V5	Full-length V. cholerae PAAR2 fused to Cre and C-terminal 3x V5 tag. Includes 12 amino acid remnant of VgrG1 (codons 714-725) between PAAR2 and Cre.	727	This work
	PAAR2106-Cre3V5	First 106 codons of V. cholerae PAAR2 fused to Cre and C-terminal 3x V5 tag. Includes 12 amino acid remnant of VgrG1 (codons 714-725) between PAAR2 and Cre.	728	This work
	PAAR2106-Cre6his	Replaced 3V5 tag of PAAR2106-Cre3V5 with 6His tag.	1144	This work
	VgrG1725-Cre	Removed 3V5 tag from VgrG1725-Cre3V5	742	This work
	VgrG3645-Cre	Removed 3V5 tag from VgrG3717-Cre3V5	743	This work
	PAAR2106-Cre	Removed 3V5 tag from PAAR2106-Cre3V5	744	This work
	VasX-Cre	Full-length V. cholerae VasX (VCA0020) fused to Cre	856	This work
	TseL-Cre	Full-length V. cholerae TseL (VC1418) fused to Cre	860	This work
	TseH-Cre	Full-length V. cholerae TseH (VCA0285) fused to Cre	800	This work
	VgrG1Ad-Cre3V5	Full-length A. dhakensis VgrG2 (HMPREF1171_00926) fused to Cre and C-terminal 3x V5 tag.	886	This work
	VgrG2Ad-Cre3V5	Full-length A. dhakensis VgrG3 (HMPREF1171_00946) fused to Cre and C-terminal 3x V5 tag.	887	This work
	VgrG3Ad-Cre3V5	Full-length A. dhakensis VgrG1 (HMPREF1171_02404) fused to Cre and C-terminal 3x V5 tag.	681	This work
	PAAR1Ad-Cre3V5	Full-length A. dhakensis PAAR2 (HMPREF1171_00945) fused to Cre and C-terminal 3x V5 tag.	1118	This work
	PAAR2Ad-Cre3V5	Full-length A. dhakensis PAAR1 (HMPREF1171_02406) fused to Cre and C-terminal 3x V5 tag.	1117	This work
	VgrG1Ad-L-Cre3V5	Flexible SGGGSGGGSGGG linker inserted into VgrG1Ad-Cre3V5	1115	This work
	VgrG2Ad-L-Cre3V5	Flexible SGGGSGGGSGGG linker inserted into VgrG2Ad-Cre3V5	1116	This work
	VgrG3Ad-L-Cre3V5	Flexible SGGGSGGGSGGG linker inserted into VgrG3Ad-Cre3V5	1146	This work
	PAAR2106-TseCAd	Replaced Cre in PAAR2106-Cre with full-length A. dhakensis TseC (HMPREF1171_02402) and downstream immunity gene (tsiC; HMPREF1171_02401)	1161	This work
pBAD33k	pBAD33k	Kanamycin resistant variant of pBAD33. Used as selective marker for total recipient enumeration.	670	Hersch et al. (2020)
pBAD18kan	pVec	Kanamycin resistant variant of pBAD18.	237	Dong lab collection
	pImm	For tsiV1 (VC1419) expression in pBAD18kan	o106	Dong lab collection
pBAD24	pCtrl	pBAD24 expressing VasX chaperone protein (VCA0019)	o96	Dong lab collection
	pImm	pBAD24 expressing VasX immunity gene, tsiV2 (VCA0021)	o98	Dong lab collection
pPSV37		Vector used for pFIGR. ColE1 origin of replication, gentamicin resistant.	47	Lee et al. (2010)
	pTsiC	For expression of the TseC immunity gene, tsiC, (HMPREF1171_02401) in pPSV37	1181	This work
	FIGR	"Floxed Interruption in Gentamicin Resistance" Cre-mediated recombination detection plasmid. Floxed ampicillin resistance gene interrupts expression of a gentamicin resistance gene. Recombination by Cre allows expression and gentamicin resistance.	506	This work
	FIGRkan	Replaced ampicillin resistance gene in pFIGR with kanamycin resistance	610	This work
pGP-Tn7-Gm		Suicide plasmid for insertion of Tn7 transposon into chromosomal attTn7 site	252	Crépin et al. (2012)
	chromFIGRkan	For chromosomal insertion of FIGRkan cassette into attTn7 site	758	This work
pSTNSK	pSTNSK	Temperature-sensitive helper plasmid encoding transposase genes for Tn7 transposon insertion into chromosome	153	Crépin et al. (2012)
pSC189-mmeI	pSC189-mmeI	Suicide plasmid for delivering mariner transposon with MmeI sites for construction of mutant libraries for Tn-Seq	O161	Chiang and Rubin (2002)

## Sheet: References
1	Pukatzki, S. et al. Identification of a conserved bacterial protein secretion system in Vibrio cholerae using the Dictyostelium host model system. Proc. Natl. Acad. Sci. U. S. A. 103, 1528–1533 (2006).
2	Hersch, S. J. et al. Envelope stress responses defend against type six secretion system attacks independently of immunity proteins. Nat. Microbiol. 5, 706–714 (2020).
3	Liang, X. et al. Identification of divergent type VI secretion effectors using a conserved chaperone domain. Proc. Natl. Acad. Sci. 112, 9106–9111 (2015).
4	Liang, X. et al. Characterization of a lysozyme-like effector TseP and secretion co-dependence of the type VI secretion system in Aeromonas dhakensis SSU. Appl. Environ. Microbiol. (2021). doi:10.1128/AEM.00435-21
5	Blodgett, J. A. V et al. Unusual transformations in the biosynthesis of the antibiotic phosphinothricin tripeptide. Nat. Chem. Biol. 3, 480–485 (2007).
6	Burkinshaw, B. J. et al. A type VI secretion system effector delivery mechanism dependent on PAAR and a chaperone–co-chaperone complex. Nat. Microbiol. 3, 632–640 (2018).
7	Guzman, L. M., Belin, D., Carson, M. J. & Beckwith, J. Tight regulation, modulation, and high-level expression by vectors containing the arabinose PBAD promoter. J. Bacteriol. 177, 4121–4130 (1995).
8	Lee, P.-C., Stopford, C. M., Svenson, A. G. & Rietsch, A. Control of effector export by the Pseudomonas aeruginosa type III secretion proteins PcrG and PcrV. Mol. Microbiol. 75, 924–941 (2010).
9	Crepin, S., Harel, J. & Dozois, C. M. Chromosomal complementation using Tn7 transposon vectors in Enterobacteriaceae. Appl. Environ. Microbiol. 78, 6001–6008 (2012).
10	Chiang, S. L. & Rubin, E. J. Construction of a mariner-based transposon for epitope-tagging and genomic targeting. Gene 296, 179–185 (2002).
